# Supplementary material for: Diagnostic Approaches and Surgical Outcomes in Nasal Valve Dysfunction: A Systematic Review
Source: Diagnostics (Basel). 2026 Apr 28;16(9):1324. doi: 10.3390/diagnostics16091324 (PMC13164084; doi:10.3390/diagnostics16091324)
Supplement: Supplementary file 1 [file diagnostics-16-01324-s001.zip]

Archive with 4 entries (4 files):
- Figure S1 Risk of Bias Summary.png
- Supplementary Table S3 corectat.pdf
- Table S1 PRISMA 2020 Checklist.pdf
- Table S2 PRISMA 2020 for Abstracts Checklist.pdf
